# Supplementary material for: Combining CRISPR-Cas12a-Based Technology and Metagenomics Next Generation Sequencing: A New Paradigm for Rapid and Full-Scale Detection of Microbes in Infectious Diabetic Foot Samples
Source: Front Microbiol. 2021 Oct 7;12:742040. doi: 10.3389/fmicb.2021.742040 (PMC8529936; doi:10.3389/fmicb.2021.742040)
Supplement: Supplementary Table 1 — The sequences of the LAMP primers for nuc and mecA, and the CRISPR probe. [file Table_1.XLSX]

## Sheet: Sheet1
Primers	sequence (5'-3')
nuc-F3	AACAGTATATAGTGCAACTTCAA
nuc-B3	CTTTGTCAAACTCGACTTCAA
nuc-FIP	TGTCATTGGTTGACCTTTGTACATTAAAATTACATAAAGAACCTGCGA
nuc-BIP	GTTGATACACCTGAAACAAAGCATCATTTTTTTCGTAAATGCACTTGC
nuc-LF	AATTTAACCGTATCACCATCAATC
nuc-LB	AGGTGTAGAGAAATATGGTCCTGAA
mecA-F3	TTCACCAGGTTCAACTCAA
mecA-B3	AGCAAAGAAAATGTTATCTGATG
mecA-FIP	TGCCAACCTTTACCATCGATTTTATAATATTAACAGCAATGATTGGGT
mecA-BIP	AATCTTGGGGTGGTTACAACGATTCTATTGCTTGTTTTAAGTCG
mecA-LF	AACTTGTTTTATCGTCTAATGTTTTGT
mecA-LB	TTACAAGATATGAAGTGGTAAATGGT
Probe	6FAM-TTATT-BHQ1
