# Supplementary material for: Combining CRISPR-Cas12a-Based Technology and Metagenomics Next Generation Sequencing: A New Paradigm for Rapid and Full-Scale Detection of Microbes in Infectious Diabetic Foot Samples
Source: Front Microbiol. 2021 Oct 7;12:742040. doi: 10.3389/fmicb.2021.742040 (PMC8529936; doi:10.3389/fmicb.2021.742040)
Supplement: Supplementary Table 2 — The results of the mNGS analysis. The highlights in the table represent the consistent microbials detected both by the mNGS and reference culture. [file Data_Sheet_1.xlsx]

## Sheet: 3
	Species	Chinese	reads
1	Prevotella_intermedia	中间普雷沃菌	137293
2	Prevotella_buccalis	口颊普雷沃菌	57037
3	Prevotella_timonensis	提蒙普雷沃菌	2089
4	Prevotella_veroralis	真口普雷沃菌	1574
5	Prevotella_oris	口腔普雷沃菌	1518
6	Prevotella_nigrescens	变黑普雷沃菌	1407
7	Prevotella_corporis	人体普雷沃菌	1037
8	Prevotella_melaninogenica	产黑色普雷沃菌	969
9	Prevotella_pallens	苍白普雷沃菌	688
10	Prevotella_falsenii	普雷沃菌*	508
11	Prevotella_fusca	深黑色普雷沃菌	249
12	Prevotella_disiens	双向普雷沃菌	241
13	Prevotella_maculosa	小斑点普雷沃菌	213
14	Prevotella_multiformis	多形普雷沃菌	157
15	Prevotella_aurantiaca	桔红色普雷沃菌	134
16	Prevotella_ihumii	普雷沃菌*	111
17	Prevotella_enoeca	栖居普雷沃菌	95
18	Prevotella_bergensis	卑尔根普雷沃菌	73
19	Prevotella_buccae	颊普雷沃菌	70
20	Prevotella_bivia	二路普雷沃菌	53
21	Prevotella_denticola	栖牙普雷沃菌	31
22	Prevotella_marshii	马氏普雷沃菌	23
23	Prevotella_loescheii	洛氏普雷沃菌	22
24	Prevotella_oulorum	龈炎普雷沃菌	21
25	Prevotella_amnii	羊水普雷沃菌	18
26	Prevotella_micans	闪亮普雷沃菌	15
27	[Hallella]_seregens	嗜血清霍氏菌	13
28	Prevotella_nanceiensis	南锡普雷沃菌	11
29	Prevotella_shahii	赛赫普雷沃菌	11
30	Prevotella_stercorea	粪普雷沃菌	11
31	Prevotella_dentalis	牙普雷沃菌	10
32	Prevotella_oralis	口普雷沃菌	10
33	Porphyromonas_bennonis	卟啉单胞菌*	33310
34	Porphyromonas_uenonis	上野卟啉单胞菌	19593
35	Porphyromonas_asaccharolytica	不解糖卟啉单胞菌	17690
36	Porphyromonas_somerae	索氏卟啉单胞菌	116
37	Porphyromonas_levii	利氏卟啉单胞菌	94
38	Anaerococcus_lactolyticus	解乳糖厌氧球菌	10365
39	Anaerococcus_mediterraneensis	厌氧球菌*	8761
40	Anaerococcus_vaginalis	阴道厌氧球菌	4980
41	Anaerococcus_obesiensis	厌氧球菌*	4453
42	Anaerococcus_prevotii	普氏厌氧球菌	3129
43	Anaerococcus_hydrogenalis	产氢厌氧球菌	832
44	Anaerococcus_provencensis	厌氧球菌*	257
45	Anaerococcus_senegalensis	塞内加尔厌氧球菌	126
46	Anaerococcus_tetradius	四联厌氧球菌	118
47	Anaerococcus_pacaensis	厌氧球菌*	37
48	Peptoniphilus_coxii	考克斯嗜胨菌	66930
49	Peptoniphilus_harei	黑尔嗜胨菌	3592
50	Peptoniphilus_asaccharolyticus	不解糖嗜胨菌	474
51	Peptoniphilus_grossensis	肥胖嗜胨菌	472
52	Peptoniphilus_senegalensis	塞内加尔嗜胨菌	427
53	Peptoniphilus_rhinitidis	嗜胨菌*	351
54	Peptoniphilus_timonensis	提蒙嗜胨菌	297
55	Peptoniphilus_duerdenii	杜尔登嗜胨菌	252
56	Peptoniphilus_urinimassiliensis	嗜胨菌*	132
57	Peptoniphilus_obesi	嗜胨菌*	113
58	Peptoniphilus_lacrimalis	泪嗜胨菌	76
59	Solobacterium_moorei	莫氏细小杆菌	57024
60	Peptostreptococcus_stomatis	口腔消化链球菌	33576
61	Peptostreptococcus_anaerobius	厌氧消化链球菌	202
62	Finegoldia_magna	大芬戈尔德菌	20743
63	Helcococcus_kunzii	孔慈创伤球菌	7950
64	Olegusella_massiliensis	-	5298
65	Gemella_morbillorum	麻疹孪生球菌	3783
66	Gemella_haemolysans	溶血孪生球菌	26
67	Gemella_asaccharolytica	不解糖孪生球菌	15
68	Gemella_sanguinis	血孪生球菌	15
69	Varibaculum_cambriense	坎布里亚小弯菌	1106
70	Klebsiella_pneumoniae	肺炎克雷伯菌	175
71	Fenollaria_massiliensis	-	420
72	Fenollaria_timonensis	-	21
73	Streptococcus_constellatus	星座链球菌	282
74	Streptococcus_dysgalactiae	停乳链球菌	56
75	Streptococcus_caballi	链球菌*	27
76	Streptococcus_pyogenes	化脓链球菌	17
77	Streptococcus_pseudoporcinus	假豕链球菌	12
78	Streptococcus_anginosus	咽峡炎链球菌	10
79	Streptococcus_massiliensis	马赛链球菌	10
80	Urinacoccus_massiliensis	-	360
81	Alloprevotella_tannerae	坦纳拟普雷沃菌	314
82	Bacteroides_sartorii	拟杆菌*	121
83	Bacteroides_coprocola	居粪拟杆菌	16
84	Filifactor_alocis	龈沟产线菌	85
85	Coprobacter_secundus	粪杆菌*	80
86	Eggerthia_catenaformis	-	65
87	Lagierella_massiliensis	-	62
88	Campylobacter_ureolyticus	解脲弯曲菌	58
89	Criibacterium_bergeronii	-	49
90	Neofamilia_massiliensis	-	48
91	Shuttleworthia_satelles	卫星沙特尔沃斯菌	45
92	Ezakiella_massiliensis	-	43
93	Atopobium_deltae	陌生菌*	33
94	[Clostridium]_innocuum	无害梭菌	32
95	Mageeibacillus_indolicus	-	30
96	Aerococcus_sanguinicola	栖血气球菌	22
97	Alterileibacterium_massiliense	-	25
98	Phocaeicola_abscessus	-	24
99	Fusobacterium_gonidiaformans	微生子梭杆菌	15
100	Gordonibacter_pamelaeae	帕氏戈登杆菌	21
101	Facklamia_hominis	人费克蓝姆菌	15
102	Peptoanaerobacter_stomatis	-	15
103	Mogibacterium_timidum	怯生艰难杆菌	16
104	Odoribacter_splanchnicus	内脏臭气杆菌	15
105	Kallipyga_massiliensis	-	12
106	Massiliomicrobiota_timonensis	-	11
107	Tannerella_forsythia	福赛斯坦纳菌	11
108	Bulleidia_extructa	缓慢布雷德菌	10
109	Levyella_massiliensis	-	10
110	Clostridiales_bacterium_KA00134	梭菌KA00134	3296
111	Tissierellia_bacterium_S7-1-4	-	578
112	Tissierellia_bacterium_S5-A11	-	329
113	Veillonellaceae_bacterium_DNF00751	-	117
114	Tissierellia_bacterium_KA00581	-	27
115	Erysipelotrichaceae_bacterium_5_2_54FAA	-	26
116	[Eubacterium]_nodatum	缠结真杆菌	17
117	Lachnospiraceae_bacterium_oral_taxon_500	-	12

## Sheet: 5
	Species	Chinese	reads
1	Staphylococcus_aureus	金黄色葡萄球菌	351
2	Staphylococcus_epidermidis	表皮葡萄球菌	29

## Sheet: 8
	Species	Chinese	reads
1	Staphylococcus_aureus	金黄色葡萄球菌	9872
2	Staphylococcus_argenteus	葡萄球菌*	220
3	Staphylococcus_sciuri	松鼠葡萄球菌	110
4	Staphylococcus_pseudintermedius	假中间葡萄球菌	81
5	Staphylococcus_pettenkoferi	佩滕科夫葡萄球菌	29
6	Staphylococcus_caprae	山羊葡萄球菌	16

## Sheet: 9
	Species	Chinese	reads
1	Bacteroides_fragilis	脆弱拟杆菌	5487
2	Bacteroides_thetaiotaomicron	多形拟杆菌	1600
3	Bacteroides_uniformis	单形拟杆菌	75
4	Bacteroides_ovatus	卵形拟杆菌	11
5	Prevotella_intermedia	中间普雷沃菌	3734
6	Prevotella_nigrescens	变黑普雷沃菌	39
7	Prevotella_timonensis	提蒙普雷沃菌	25
8	Prevotella_melaninogenica	产黑色普雷沃菌	19
9	Prevotella_falsenii	普雷沃菌*	14
10	Peptostreptococcus_stomatis	口腔消化链球菌	924
11	Peptostreptococcus_anaerobius	厌氧消化链球菌	10
12	Anaerococcus_vaginalis	阴道厌氧球菌	293
13	Anaerococcus_lactolyticus	解乳糖厌氧球菌	255
14	Anaerococcus_mediterraneensis	厌氧球菌*	16
15	Anaerococcus_obesiensis	厌氧球菌*	13
16	Finegoldia_magna	大芬戈尔德菌	670
17	Porphyromonas_uenonis	上野卟啉单胞菌	102
18	Porphyromonas_asaccharolytica	不解糖卟啉单胞菌	62
19	Peptoniphilus_lacrimalis	泪嗜胨菌	158
20	Peptoniphilus_harei	黑尔嗜胨菌	38
21	Peptoniphilus_coxii	考克斯嗜胨菌	28
22	Peptoniphilus_duerdenii	杜尔登嗜胨菌	22
23	Dialister_invisus	浑浊戴阿李斯特菌	123
24	Dialister_micraerophilus	微嗜氧戴阿李斯特菌	68
25	Parvimonas_micra	微小微单胞菌	141
26	Olegusella_massiliensis	-	133
27	Peptococcus_niger	黑色消化球菌	118
28	Fusobacterium_nucleatum	具核梭杆菌	57
29	Atopobium_rimae	龈裂陌生菌	40
30	Campylobacter_ureolyticus	解脲弯曲菌	41
31	Actinomyces_europaeus	欧洲放线菌	17
32	Helcococcus_kunzii	孔慈创伤球菌	14
33	Clostridiales_bacterium_S5-A14a	梭菌S5-A14a	95
34	Pseudomonas_aeruginosa	铜绿假单胞菌	6

## Sheet: 11
	Species	Chinese	reads
1	Streptococcus_dysgalactiae	停乳链球菌	5255
2	Streptococcus_pyogenes	化脓链球菌	179
3	Streptococcus_canis	犬链球菌	90
4	Streptococcus_ictaluri	链球菌*	56
5	Streptococcus_lutetiensis	巴黎链球菌	26
6	Streptococcus_equi	马链球菌	23
7	Streptococcus_ovis	羊链球菌	19
8	Streptococcus_agalactiae	无乳链球菌	12
9	Staphylococcus_aureus	金黄色葡萄球菌	1559
10	Staphylococcus_argenteus	葡萄球菌*	14
11	Staphylococcus_warneri	沃氏葡萄球菌	13
12	Staphylococcus_sciuri	松鼠葡萄球菌	11

## Sheet: 13
	Species	Chinese	reads
1	Streptococcus_anginosus	咽峡炎链球菌	52220
2	Streptococcus_constellatus	星座链球菌	47120
3	Streptococcus_intermedius	中间链球菌	1530
4	Streptococcus_oralis	口腔链球菌	929
5	Streptococcus_sinensis	中华链球菌	568
6	Streptococcus_gordonii	戈登链球菌	530
7	Streptococcus_massiliensis	马赛链球菌	220
8	Streptococcus_mitis	缓症链球菌	71
9	Streptococcus_suis	猪链球菌	66
10	Streptococcus_parasanguinis	副血链球菌	63
11	Streptococcus_downei	道恩链球菌	60
12	Streptococcus_cristatus	嵴链球菌	48
13	Streptococcus_pseudopneumoniae	假肺炎链球菌	45
14	Streptococcus_sanguinis	血链球菌	42
15	Streptococcus_pneumoniae	肺炎链球菌	29
16	Streptococcus_vestibularis	前庭链球菌	20
17	Streptococcus_australis	南方链球菌	18
18	Streptococcus_infantis	婴儿链球菌	17
19	Prevotella_nigrescens	变黑普雷沃菌	92607
20	Prevotella_oris	口腔普雷沃菌	33833
21	Prevotella_intermedia	中间普雷沃菌	4136
22	Prevotella_melaninogenica	产黑色普雷沃菌	3797
23	Prevotella_pallens	苍白普雷沃菌	1166
24	Prevotella_buccae	颊普雷沃菌	861
25	Prevotella_fusca	深黑色普雷沃菌	521
26	Prevotella_loescheii	洛氏普雷沃菌	383
27	Prevotella_denticola	栖牙普雷沃菌	320
28	Prevotella_enoeca	栖居普雷沃菌	263
29	Prevotella_multiformis	多形普雷沃菌	217
30	Prevotella_aurantiaca	桔红色普雷沃菌	178
31	Prevotella_micans	闪亮普雷沃菌	167
32	Prevotella_veroralis	真口普雷沃菌	167
33	Prevotella_salivae	唾液普雷沃菌	133
34	Prevotella_falsenii	普雷沃菌*	119
35	Prevotella_timonensis	提蒙普雷沃菌	88
36	Prevotella_scopos	普雷沃菌*	83
37	Prevotella_ihumii	普雷沃菌*	76
38	Prevotella_disiens	双向普雷沃菌	57
39	Prevotella_marshii	马氏普雷沃菌	57
40	Prevotella_maculosa	小斑点普雷沃菌	52
41	[Hallella]_seregens	嗜血清霍氏菌	47
42	Prevotella_bergensis	卑尔根普雷沃菌	40
43	Prevotella_nanceiensis	南锡普雷沃菌	34
44	Prevotella_oulorum	龈炎普雷沃菌	32
45	Prevotella_amnii	羊水普雷沃菌	16
46	Prevotella_corporis	人体普雷沃菌	15
47	Prevotella_sp._oral_taxon_299	口普雷沃菌	14
48	Prevotella_histicola	栖组织普雷沃菌	13
49	Prevotella_multisaccharivorax	食多糖普雷沃菌	11
50	Prevotella_shahii	赛赫普雷沃菌	10
51	Peptostreptococcus_stomatis	口腔消化链球菌	42507
52	Peptostreptococcus_anaerobius	厌氧消化链球菌	245
53	Anaerococcus_vaginalis	阴道厌氧球菌	5207
54	Anaerococcus_obesiensis	厌氧球菌*	3173
55	Anaerococcus_hydrogenalis	产氢厌氧球菌	542
56	Anaerococcus_senegalensis	塞内加尔厌氧球菌	111
57	Anaerococcus_lactolyticus	解乳糖厌氧球菌	56
58	Anaerococcus_provencensis	厌氧球菌*	25
59	Anaerococcus_tetradius	四联厌氧球菌	20
60	Anaerococcus_prevotii	普氏厌氧球菌	15
61	Finegoldia_magna	大芬戈尔德菌	12911
62	Enterococcus_faecalis	粪肠球菌	3099
63	Enterococcus_avium	鸟肠球菌	1820
64	Peptoniphilus_grossensis	肥胖嗜胨菌	1307
65	Peptoniphilus_senegalensis	塞内加尔嗜胨菌	457
66	Peptoniphilus_rhinitidis	嗜胨菌*	87
67	Peptoniphilus_harei	黑尔嗜胨菌	78
68	Peptoniphilus_lacrimalis	泪嗜胨菌	52
69	Peptoniphilus_timonensis	提蒙嗜胨菌	46
70	Peptoniphilus_obesi	嗜胨菌*	28
71	Peptoniphilus_asaccharolyticus	不解糖嗜胨菌	20
72	Peptoniphilus_duerdenii	杜尔登嗜胨菌	19
73	Atopobium_rimae	龈裂陌生菌	1978
74	Atopobium_parvulum	极小陌生菌	1674
75	Slackia_exigua	小斯莱克菌	2423
76	Porphyromonas_asaccharolytica	不解糖卟啉单胞菌	540
77	Porphyromonas_uenonis	上野卟啉单胞菌	522
78	Porphyromonas_endodontalis	牙髓卟啉单胞菌	16
79	Solobacterium_moorei	莫氏细小杆菌	1373
80	Granulicatella_adiacens	毗邻颗粒链菌	579
81	Bacteroides_thetaiotaomicron	多形拟杆菌	144
82	Bacteroides_xylanisolvens	溶木聚糖拟杆菌	131
83	Bacteroides_ovatus	卵形拟杆菌	34
84	Bacteroides_uniformis	单形拟杆菌	12
85	Filifactor_alocis	龈沟产线菌	559
86	Parvimonas_micra	微小微单胞菌	519
87	Alloprevotella_tannerae	坦纳拟普雷沃菌	363
88	Alloprevotella_rava	灰色拟普雷沃菌	45
89	Peptoanaerobacter_stomatis	-	375
90	Gemella_haemolysans	溶血孪生球菌	157
91	Gemella_morbillorum	麻疹孪生球菌	66
92	Burkholderia_multivorans	多食伯克霍尔德菌	36
93	Burkholderia_contaminans	污染伯克霍尔德菌	23
94	Fusobacterium_equinum	马梭杆菌	50
95	Catonella_morbi	疾病卡托菌	88
96	Kytococcus_sedentarius	久坐皮肤球菌	85
97	Veillonella_parvula	小韦荣球菌	63
98	Lagierella_massiliensis	-	71
99	Lachnoanaerobaculum_saburreum	-	67
100	Staphylococcus_aureus	金黄色葡萄球菌	25
101	Necropsobacter_massiliensis	-	58
102	Cellulomonas_flavigena	产黄纤维单胞菌	54
103	Erysipelatoclostridium_ramosum	-	51
104	Neofamilia_massiliensis	-	48
105	Eikenella_corrodens	侵蚀艾肯菌	47
106	Facklamia_hominis	人费克蓝姆菌	23
107	Schaalia_odontolytica	-	19
108	Neisseria_lactamica	乳糖奈瑟菌	17
109	Oribacterium_parvum	小口腔杆菌	15
110	Urinacoccus_massiliensis	-	20
111	Denitrobacterium_detoxificans	-	18
112	Bulleidia_extructa	缓慢布雷德菌	15
113	Ruminococcus_bromii	瘤胃球菌*	13
114	Johnsonella_ignava	懒惰约翰森菌	11
115	Tissierellia_bacterium_S5-A11	-	57
116	Peptostreptococcaceae_bacterium_AS15	-	40
117	Lachnospiraceae_bacterium_oral_taxon_082	-	28
118	Veillonellaceae_bacterium_DNF00626	-	22
119	Peptostreptococcaceae_bacterium_oral_taxon_113	-	13

## Sheet: 15
	Species	Chinese	reads
1	Staphylococcus_aureus	金黄色葡萄球菌	1345
2	Staphylococcus_hominis	人葡萄球菌	166
3	Staphylococcus_haemolyticus	溶血葡萄球菌	44
4	Staphylococcus_argenteus	葡萄球菌*	19
5	Staphylococcus_cohnii	科氏葡萄球菌	15
6	Staphylococcus_pettenkoferi	佩滕科夫葡萄球菌	14
7	Enterococcus_faecalis	粪肠球菌	1874
8	Corynebacterium_pyruviciproducens	产丙酮酸棒杆菌	344
9	Corynebacterium_jeikeium	杰氏棒杆菌	27
10	Klebsiella_pneumoniae	肺炎克雷伯菌	84
11	Burkholderia_contaminans	污染伯克霍尔德菌	29
12	Anaerococcus_prevotii	普氏厌氧球菌	86
13	Anaerococcus_lactolyticus	解乳糖厌氧球菌	25
14	Gemella_haemolysans	溶血孪生球菌	23
15	Ruminococcus_bicirculans	瘤胃球菌*	20

## Sheet: 16
	Species	Chinese	reads
1	Streptococcus_anginosus	咽峡炎链球菌	5432
2	Prevotella_timonensis	提蒙普雷沃菌	4011
3	Prevotella_disiens	双向普雷沃菌	867
4	Prevotella_buccalis	口颊普雷沃菌	458
5	Prevotella_bergensis	卑尔根普雷沃菌	354
6	Prevotella_melaninogenica	产黑色普雷沃菌	22
7	Anaerococcus_lactolyticus	解乳糖厌氧球菌	591
8	Anaerococcus_vaginalis	阴道厌氧球菌	151
9	Peptoniphilus_coxii	考克斯嗜胨菌	143
10	Peptoniphilus_lacrimalis	泪嗜胨菌	87
11	Peptoniphilus_harei	黑尔嗜胨菌	20
12	Peptoniphilus_urinimassiliensis	嗜胨菌*	12
13	Finegoldia_magna	大芬戈尔德菌	270
14	Dialister_micraerophilus	微嗜氧戴阿李斯特菌	164
15	Porphyromonas_bennonis	卟啉单胞菌*	60
16	Campylobacter_ureolyticus	解脲弯曲菌	28
17	Lachnoanaerobaculum_saburreum	-	25
18	Varibaculum_cambriense	坎布里亚小弯菌	13
19	Veillonellaceae_bacterium_DNF00626	-	492
20	Lachnospiraceae_bacterium_oral_taxon_082	-	19
21	Enterococcus_faecalis	粪肠球菌	5
